# Supplementary material for: Comparison of Osteosarcoma Aggregated Tumour Models with Human Tissue by Multimodal Mass Spectrometry Imaging
Source: Metabolites. 2021 Jul 31;11(8):506. doi: 10.3390/metabo11080506 (PMC8401535; doi:10.3390/metabo11080506)
Supplement: Supplementary file 1 [file metabolites-11-00506-s001.zip]

Archive with 1 entries (1 files):
- metabolites-1309752-supplementary.pdf
